# Supplementary material for: Remote Implementation of a School-Based Health Promotion and Health Coaching Program in Low-Income Urban and Rural Sites: Program Impact during the COVID-19 Pandemic
Source: Int J Environ Res Public Health. 2023 Jan 6;20(2):1044. doi: 10.3390/ijerph20021044 (PMC9858733; doi:10.3390/ijerph20021044)
Supplement: Supplementary file 1 [file ijerph-20-01044-s001.zip]

Archive with 1 entries (1 files):
- ijerph-2111913-supplementary.pdf
